# Supplementary material for: Quality, productivity, and economic implications of exoskeletons for occupational use: A systematic review
Source: PLoS One. 2023 Jun 27;18(6):e0287742. doi: 10.1371/journal.pone.0287742 (PMC10298758; doi:10.1371/journal.pone.0287742)
Supplement: S1 Dataset — (CSV) [file pone.0287742.s003.csv]

Covidence #	Study ID	Title	Reviewer Name	Study ID	Title	Lead Author	Year	Country in which the study was conducted	Aim of Study/Purpose	Study Design	Start Date	End Date	Funding Sources	Conflict(s) of Interest	Population Description	Inclusion Criteria	Exclusion Criteria	Method of Recruitment	Participant Sample	Occupation	Tasks Performed	Study Conditions	Exoskeleton	Type of Exoskeleton	Quality/Productivity Metrics	Findings/Conclusions	Study Limitations	Future Research/Directions	Comments/Notes
4538	Butler 2016	Exoskeleton Technology Making Workers Safer and More Productive. (cover story)	Consensus	ISSN: 0099-0027	Exoskeleton Technology Making Workers Safer and More Productive	Butler, T.	2016	United States	determine if an exoskeleton increases productivity and quality of dynamitic and static tasks	Other: Field study	24-Aug-15	28-Aug-15	N/A	N/A	workers	2 most experienced welders and 2 most experienced painters	N/A	Voluntary	4	Welding/Painting	electrostatic painting, MIG welding	With/without exoskeleton with moderate-severe ergonomic stress	Personal ergonomic device (PED)	N/A	The painter test subject’s productivity was improved with the use of the exoskeleton PED.One painter’s productivity improved by 26.79% and the other by 53.13% while performing a dynamitic, moderate to severe ergonomic, repetitive job. The welder performance without, then with an exoskeleton device showed that productivity improved 86%. Both welders’ and painters’ quantitative computer data showed…	Exoskeleton testing shows welders and painters perform at higher quality level for longer periods of time (improved productivity) with aid of an exoskeleton device, with regularly scheduled breaks and lunch, workers will not reach level of fatigue that is considered dangerous to their safety	N/A	N/A	Paper reporting the procedures and results of a field test for welders and painters
3667	Ogunseiju 2021	Evaluation of postural-assist exoskeleton for manual material handling	Consensus	10.1108/ECAM-07-2020-0491	Evaluation of postural-assist exoskeleton for manual material handling	Ogunseiju, O.	2021	United States	evaluation of a passive postural-assist exoskeleton, FLx ErgoSkeleton™, for construction tasks involving manual material handling, evaluates the effectiveness of the postural-assist exoskeleton in assisting users to adjust their postures	Non-randomised experimental study	N/A	N/A	N/A	N/A	Students	Noneof the subjects had prior musculoskeletal disorders or injuries in the past 12 months	N/A	Voluntary	10	Students	Participants were required to perform manual material handling tasks which involved lifting, moving and placing wooden planks in a laboratory setting, as though are presentative of common material handling task typical of construction work	with and without exoskeleton, weights of the wooden materials were 15, 18 and 24 lbs and do not exceed the Recommended Weight Limit–51lbs for two-handed manual lifting tasks	FLx exoskeleton; a range limiting wearable, designed to remind the user to assume proper lifting techniques as illustrated in the lifting guidelines of the United States’ National Institute of Occupational Safety and Health (NIOSH) and the Occupational Safety and Health Administration	passive postural-assist exoskeleton	ICC values for task performance ranged from 0.50–0.63 when postural-assist exoskeleton was used; 0.20–0.65 when postural-assist exoskeleton was not worn. Similarly, for ROM, the ICC values for subtasks performed over different load conditions varied from 0.27–0.72 when postural-assist exoskeleton was used; 0.40–0.75 when postural-assist exoskeleton was not worn. The mean of the completion time of…	The use of the exoskeleton increased the task completion time during lifting. The reduced back flexion and increased hip flexion were also indicatives of the participants’ responsiveness to the feedback from the exoskeleton. An increased use of the exoskeleton can assist workers in performing tasks in safe posture. In addition, the exoskeleton imposed significant discomfort on the back of users w…	The findings have not been validated using industry practitioners. The number of participants could also be attributed to the non-statistical significance of the data. Likewise, this study did not track the physiological conditions of the participants such as the muscle activities of participants’ body parts and metabolic demands (energy expenditure) during the use of the exoskeleton. Also, the e…	Future studies need to address the effects of the exoskeleton on muscle activities of the body parts and the unintended consequences of using other exoskeletons such as increased task completion time and discomfort as this can affect their adoption and deployment rates in the construction industry
2966	DeBock 2022	An Occupational Shoulder Exoskeleton Reduces Muscle Activity and Fatigue During Overhead Work.	Consensus	0.1109/TBME.2022.3159094	An Occupational Shoulder Exoskeleton Reduces Muscle Activity and Fatigue During Overhead Work	De Bock, S.	2022	Other: Belgium	To assess the impact of the Exo4Work exoskeleton on muscle activity, muscle fatigue, and the subjective experience during simulated occupational overhead tasks.	Other: randomized counterbalanced crossover design	N/A	N/A	Research Foundation - Flanders (FWO) under grant no. S000118N SBO Exo4Work project and by Strategic Research Program “Exercise and the Brain in Health & Disease: The Added Value of Human-Centered Robotics,” Vrije Universiteit Brussel (Belgium)	N/A	healthy males	no current MSD	N/A	Voluntary	22 M	N/A	The protocol contained 6 tasks per condition, four were included because of their overhead working posture or lifting movement (wiring, drilling, lifting, repeated high-lifting). The 2 remaining tasks were included because they are common movements in occupational environments (repeated low lifting and walking).	with and without the exoskeleton	Exo4Work	passive cable-driven shoulder exoskeleton	Overhead wiring task: The exoskeleton did not significantly influence the RPE and the number of wires connected during the wiring period, exo reduced AD and LD activity. Overhead drilling task: Precision of the drilling force and RPE were not significantly different between overhead drilling with and without exoskeleton, reduced AD and increased TB activity. On average, one repetition of the lift…	During isometric overhead work, the device reduced AD activity up to 16% and attenuated the MPF decay up to 41% compared to overhead work without exoskeleton. Dynamic overhead tasks yielded smaller, but still substantial AD activity reductions. The participants experienced increased feelings of frustration and indicated increased discomfort in the areas where the exoskeleton and the body interfac…	no biomechanical data were acquired, didn't allow for an extensive familiarization period, didn't measure the strapping pressure/tightness of the exoskeleton, potential placebo effect	investigate the gap between physiological results and these subjective outcomes, improving both the experience and the effectiveness of the exoskeleton’s assistance, preferably during longitudinal experiments
2593	Luger 2021	Using a Back Exoskeleton During Industrial and Functional Tasks-Effects on Muscle Activity, Posture, Performance, Usability, and Wearer Discomfort in a Laboratory Trial.	Consensus	10.1177/0018720821100726	Using a Back Exoskeleton During Industrial and Functional Tasks—Effects on Muscle Activity, Posture, Performance, Usability, and Wearer Discomfort in a Laboratory Trial	Luger, T.	2021	Other: Germany	The primary objective was to assess the effect of using the exoskeleton on muscular activity of the erector spinae and biceps femoris (target region) and working posture during industrial tasks and assess the effect of wearing the exoskeleton on muscular activity, heart rate, performance, usability and wearer comfort	Non-randomised experimental study	N/A	N/A	AUDI AG, BMW AG, Daimler AG, Iturri GmbH, BASF SE, Deutsche Post DHL Group, MTU Aero Engines AG, and DACHSER SE, unrestricted grant of the employers’ association of the metal and electrical industry Baden-Württemberg	N/A	N/A	18–40 years old, male sex, and BMI < 30 kg/m2	Acute or cardiovascular diseases, physical disability, systemic diseases or neurological impairments preventing the subjects from performing the experiment and using the exoskeleton.	Voluntary	36M (2 excluded)	N/A	The experiment consisted of three parts that were per-formed in a predetermined order: stair climbing test (SCT), timed-up-and-go test (TUG), and the course (COU - pallet box lifting, fastening, lattice box lifting)	with and without the exoskeleton	Laevo V2.56 (2.8 kg) supporting trunk flexion and hip extension in forward bending and lifting tasks, consist-ing of three main components: chest pad; hip belt; leg pads at the anterior side of the thighs.	passive back-support exoskeleton	During pallet box lifting, using the exoskeleton significantly decreased RMSES (12%) and RMSBF (36%) During fastening, the exoskeleton significantly decreased RMSES (19%) and RMSBF (8%), and significantly increased RMSRA(6%), RMSGM (18%), and RMSTD (13%). During lattice box lifting, the exoskeleton significantly increased RMSES (1%) and RMSGM (23%), and significantly decreased RMSBF (19%) During …	The results of this study demonstrated task-dependent modifications in muscle activity and posture. In most of the tasks, activity of the biceps femoris and, to a lesser extent, of the erector spinae decreased, whereas activity of the gastrocnemius medialis increased as a result of using the exoskeleton. Cannot conclude any negative or positive long-term changes in musculoskeletal health due to u…	The sample consisted of young, healthy male adults, whereas working population includes women and is ageing; fitting of the exoskeleton was individual-dependent so the exchangeable set of semi-rigid bars of the exoskeleton in most cases did not provide a perfect fitting, recorded muscle activity on one side of the body and averaged RMS of each muscle across participants, may have resulted in loss…	Future studies may include more detailed information on asymmetry and its effects on muscle activation profiles and postures, subjective outcomes may be as relevant as objective findings especially in light of usability and acceptability, long-term applications
444	Pinho 2022	Shoulder muscle activity and perceived comfort of industry workers using a commercial upper limb exoskeleton for simulated tasks.	Consensus	10.1016/j.apergo.2022.103718	Shoulder muscle activity and perceived comfort of industry workers using a commercial upper limb exoskeleton for simulated tasks	Pinho, J.P.	2022	Other: Brazil	The purpose was to compare the effects of wearing a commercially available passive upper limb exoskeleton (ShoulderX) on automotive industry workers’ shoulder muscles EMG activity while performing workday tasks in different shoulder positions and understanding their perceived comfort and overall acceptance to this technology	Non-randomised experimental study	N/A	N/A	This study was funded by Mercedes Benz do Brasil.	no known competing financial interests or personal relationships	automotive industry workers	No clinical record of musculoskeletal injuries up to two years before the study; None of the participants had ever worn an exoskeleton, right-handed	N/A	Voluntary	14 (2 F, 12 M)	automotive industry workers	The participants were asked to screw a M12 hex head cap screw until the end of the course and then unscrew it.	with and without exoskeleton, arm positions: elbow 90º & shoulder 0º, elbow flexed & shoulder 45º, elbow 90º & shoulder 90º, elbow extended and shoulder above head ~115º	Upper limb exoskeleton ShoulderX (V1)	upper limb passive exoskeleton	For the Anterior Deltoid (AD), we found a statistically significant interaction between factors. Main effect Exoskeleton as well as main effect Task were also significant. A statistically significant effect for Exoskeleton was found, showing higher MD activity without its use. Task was also found to be statistically significant. For AD/TB co-contraction, a statistically significant interaction wa…	found that the level of muscle activity is task- dependent and the magnitude of the effects of wearing the exoskeleton (i.e., muscle activity reduction) seems to depend on shoulder flexion. Specifically, they identified a significant reduction in AD and MD muscle activity with the exoskeleton. One of the four tasks (Task B) was performed more slowly when using the exoskeleton, which might affect …	questionable if the responses would change after long-term use of the exoskeleton; exoskeleton was adjusted to provide the same assistive torque to all the participants, regardless of their height or mass; have assessed superficial shoulder muscles to find a possible reduction of shoulder injury risk. This approach assumes that lower muscle activity of the shoulder flexors is related to a reduced…	Need for further studies to determine the most adequate torque support for each subject/task, address cause-effect relationship of lower muscle activity and reduced shoulder injury risk
416	Miura 2018	The hybrid assisted limb (HAL) for Care Support, a motion assisting robot providing exoskeletal lumbar support, can potentially reduce lumbar load in repetitive snow-shoveling movements.	Consensus	10.1016/j.jocn.2017.11.020	The hybrid assisted limb (HAL) for Care Support, a motion assisting robot providing exoskeletal lumbar support, can potentially reduce lumbar load in repetitive snow-shoveling movements	Miura, K.	2018	Other: Japan	The purpose of this study was to test the hypothesis that the HAL for Care Support would reduce lumbar load during repetitive snow-shoveling movements.	Non-randomised experimental study	N/A	N/A	This work was supported by an Industrial Disease Clinical Research Grant from the Ministry of Health Labour and Welfare, Japan [Grant No. 160401-01]	A commercial party having a direct financial interest in the results of the research supported by this article has conferred or will confer a financial benefit on one or more of the authors. Yoshiyuki Sankai is a professor of University of Tsukuba, a founder, a shareholder, and the CEO of University venture company ‘‘CYBERDYNE Inc”, Ibaraki, Japan. Hiroaki Kawamoto is an associate professor of Un…	Healthy, injury-free men	Experience shovelling snow, healthy, injury-free	N/A	Voluntary	9 M	N/A	The participants were asked to scoop up snow and throw it to more than half their height. They moved sideways with each snow-shovelling movement and scooped up as much snow as they could every time. Repetition of the snow-shoveling movement was as fast as possible. They repeated snowshoveling until they were fatigued.	With and without HAL for care support; The weather conditions during snow-shovelling study were stable, with minimal wind, and minimal temperature change. Ambient temperature was about -4°C.	HAL - hybrid assisted limb for Care Support	wearable robot suit, lumbar support, cybernetic voluntary control, cybernetic autonomous control	The mean of VAS of the lumbar fatigue of all participants without HAL for Care Support was 75.4 ± 8.9 mm (range, 61–89 mm), while that with HAL for Care Support was 39.8 ± 15.0 mm (range 20–77 mm). The mean number of scoops without HAL for Care Support was 50.3 ± 19.9 (range 22–82), while that with HAL was 144 ± 44.9 (range 67–215) (P< .001) The mean snow shovelling distance without HAL for Care …	the HAL for Care Support significantly reduced subjective lumbar fatigue and improved the snow-shovelling performance in repetitive snow-shovelling movements by healthy male adults.	A limitation of the present study is that the participants were not elderly or women with little strength, the main populations bearing the burden of snow-shovelling in northern Japan	In future studies, the effect of the HAL for Care Support for the elderly and women should be considered.
408	Garosi 2022	Design and ergonomic assessment of a passive head/neck supporting exoskeleton for overhead work use.	Consensus	10.1016/j.apergo.2022.103699	Design and ergonomic assessment of a passive head/neck supporting exoskeleton for overhead work use	Garosi, E.	2022	Other: Iran	Design and fabricate a head/neck supporting exoskeleton (HNSE) for overhead work applications and evaluate the effects of using the HNSE on perceived discomfort and neck/shoulder muscular activity as well as performance in a simulated overhead task	Non-randomised experimental study	N/A	N/A	N/A	no known competing financial interests or personal relationships	university population	male, healthy, right-handed	history of musculoskeletal injury/disorder	Voluntary	14 M	student	Simulated overhead tasks; a repetitive fastening/unfastening nut task at overhead height was simulated. The task was designed to simulate the physical demands anticipated during during overhead work with the shoulders elevated and the neck in an extended posture.	four test conditions, considering a combination of two independent vari-ables: 1) head/neck supporting exoskeleton condition (wearing the HNSE: “E” and without HNSE as the control condition: “W”); and 2) neck extension angle (40% and 80% of maximum neck extension range of motion: neRoM).	head/neck supporting exoskeleton (HNSE)	Passive	The exoskeleton condition, irrespective of neck extension angle, showed a significant effect on mean LPD score in the neck (F(1, 26) =7.9, p =0.009), right shoulder (F(1, 26) =4.9, P =0.05), and left shoulder (F(1, 26) =5.83, P =0.02). In this sense, the mean LPD was decreased by 23.19, 16.55 and 15.36 percent in, respectively, the neck and right and left shoulder when using the HNSE. Repeated me…	Significant reduction in perceived discomfort was observed in the neck (23.19%), and right (16.55%), and left shoulder (15.36%) regions when wearing the HNSE; 45% less shoulder discomfort when using upper limb exoskeleton. Utilizing the HNSE led to a significant reduction in the mean nEMG values in SCMR (53.16%), SCML (41.81%). However, the HNSE increased activity level in the TR (48.57%) and TL …	Study conducted using a functional prototype of exoskeleton (final design provide summative results); only male participants recruited despite difference in functional capacity, anthropometric dimensions, and postural behaviour with females; only healthy, inexperienced, and young participants were included; the extent to which the current results are generalizable to longer task duration is unkno…	Future studies are recommended to improve the design features of the HNSE and to investigate the safety-related issues during long-term use of the device. Tasks requiring forceful exertions or high precision in various levels of height are suggested to be assessed in the future
337	Kim 2018	Assessing the influence of a passive, upper extremity exoskeletal vest for tasks requiring arm elevation: Part I - "Expected" effects on discomfort, shoulder muscle activity, and work task performance.	Consensus	10.1016/j.apergo.2018.02.025	Assessing the influence of a passive, upper extremity exoskeletal vest for tasks requiring arm elevation: Part I – “Expected” effects on discomfort, shoulder muscle activity, and work task performance	Kim, S.	2018	United States	To evaluate the potential protective value of a new upper extremity exoskeletal vest in terms of the impacts on worker safety and health, and task performance.	Non-randomised experimental study	N/A	N/A	This work was supported by a grant from EksoBionics, Inc. and The Boeing Company.	None	local university and community - convenience sample	No participants had any self-reported musculoskeletal injuries or disorders in the past 12 months.	N/A	Voluntary	12 (6 F, 6 M)	N/A	A repetitive drilling task and a light assembly (i.e., connecting wires) task were each simulated at two different work heights using a height-adjustable work piece	First session practice the drilling and light assembly tasks at the overhead and shoulder heights, both with and without the exoskeletal vest (total mass = 6.5 kg). Second session assess shoulder physical demands and work performance during the simulated work tasks. 3 simulated Work Task levels included: drilling (DrillingLIGHT), drilling with additional mass (DrillingHEAVY), and wiring.	EksoVest prototype	passive upper extremity	In the case of drilling performance, across work heights and tasks completion time had ICC values [mean (SD) = 0.78 (0.19)] from 0.52(fair) to 0.96 (excellent) without the vest, and ICC values [0.89 (0.09)]from 0.76 (excellent) to 0.98 (excellent) with the vest. The number of errors had ICC values [0.89 (0.08)] from 0.75 (excellent) to 0.97 (excellent) without the vest; and ICC values [0.76 (0.15…	Overall, wearing the current prototype vest did not alter the level of perceived discomfort for the body parts considered during different work simulations. An exception is forearm, where use of the vest decreased discomfort. Using the prototype vest caused an increase in the number of errors made during the intermittent repetitive drilling task, but only when working at the overhead height, yet …	Participants did not span the full range of the working population, being relatively young and healthy; participants were novices for the work tasks considered here; controlled laboratory environment; upper extremity kinematics were not examined, so it is unclear if using the exoskeletal vest affected such kinematics when performing a task; only short-term effects of exoskeletal vest.	future work is needed to assess the longer-term consequences (e.g., benefits, side effects, changes in work strategies) of such an intervention with diverse populations and more generally to better understand on-site health and safety issues that may occur with such technology.
330	Miura 2018	The hybrid assistive limb (HAL) for Care Support successfully reduced lumbar load in repetitive lifting movements.	Consensus	10.1016/j.jocn.2018.04.057	The hybrid assistive limb (HAL) for Care Support successfully reduced lumbar load in repetitive lifting movements	Miura, K.	2018	Other: Japan	This paper examined whether HAL for Care Support could decrease the lumbar fatigue and improve the lifting performance during repetitive lifting movements.	Non-randomised experimental study	N/A	N/A	Industrial Disease Clinical Research Grant from the Ministry of Health Labour and Welfare, Japan [grant number 160401-01]	A commercial party having a direct financial interest in the results of the research supported by this article has conferred or will confer a financial benefit on one or more of the authors. Yoshiyuki Sankai is a professor of University of Tsukuba, a founder, a shareholder, and the chief executive officer of University venture company ‘‘CYBERDYNE Inc.”, Ibaraki, Japan. Hiroaki Kawamoto is an asso…	N/A	Healthy, injury-free	N/A	Voluntary	18 (11 M, 7 F)	N/A	The participants were asked to lift a cardboard box that contained plastic bottles filled with water. The cardboard box weighed 12 kg. The pace of lifting movements was regulated at fifteen times a minute by metronome, which kept a constant pace.	With and without HAL for Care Support	HAL for Care Support	wearable robot suit, lumbar support, cybernetic voluntary control, cybernetic autonomous control	Without HAL for Care Support, the mean VAS of lumbar fatigue ± SD was 68 ± 14 mm (range, 29–91 mm), while that with HAL for Care Support was 51 ± 23 mm (range, 15–90 mm). Subjective lumbar fatigue after repetitive lifting movements with HAL for Care Support was significantly less than without HAL. Without HAL for Care Support, the mean number of lifts ± SD was 60 ± 26 (range,16–120), while that w…	The HAL for Care Support significantly decreased the subjective lumbar fatigue and improved the lifting performance during repetitive lifting movements by healthy adults.	A limitation of the present study is that the lifting motion of only the vertical direction was evaluated.	In future studies, the evaluation of vertical and rotational lifting with HAL for Care Support should be considered.
285	Bosch 2016	The effects of a passive exoskeleton on muscle activity, discomfort and endurance time in forward bending work.	Consensus	10.1016/j.apergo.2015.12.003	The effects of a passive exoskeleton on muscle activity, discomfort and endurance time in forward bending work	Bosch, T.	2016	Other: The Netherlands	effect of a passive exo on the activity of the back, abdomen and leg muscles during a simulated assembly task	Non-randomised experimental study	N/A	N/A	This research was supported by the European shared cost project Robo-Mate, funded under the Seventh Framework Program (FP7-2013-NMP-ICT-FOF).	N/A	N/A	no low back pain in the previous three months	N/A	Voluntary	18 (9M, 9F)	N/A	Performed two tasks: a simulated assembly task with the trunk in a forward-bended position and static holding of the same trunk position without further activity.	The order of the two conditions (with and without exoskeleton) within the tasks was systematically varied across subjects.	Laevo	Passive	The EMG amplitude during the assembly task was significantly lower for the lower back muscles (ESI; p < 0.001, F 1⁄4 29.66 and ESL; p < 0.001, F 1⁄4 27.1) when wearing the exoskeleton. Averaged over all participants and work cycles there was a 38% reduction of muscle activity for the ESI and a 35% reduction for the ESL with the exoskeleton (compared to without). The upper back muscles (TA) also s…	The observed reductions of muscle activity in the low back region illustrate the good potential of the passive exoskeleton to reduce the internal muscle forces and (reactive) spinal forces in the lumbar region. The reduced muscular effort in the low back when using the exoskeleton was reflected in the ratings of local perceived discomfort. Significantly lower discomfort values were observed in th…	effects of external forces not considered, limitation of discomfort measures	adopted knee position for longer periods of exoskeleton use (static vs dynamic tasks)	Due to technical failure, the data analysis could only be done for 17 subjects.
252	Madinei 2020	Biomechanical Evaluation of Passive Back-Support Exoskeletons in a Precision Manual Assembly Task: "Expected" Effects on Trunk Muscle Activity, Perceived Exertion, and Task Performance.	Consensus	10.1177/0018720819890966	Biomechanical Evaluation of Passive Back- Support Exoskeletons in a Precision Manual Assembly Task: “Expected” Effects on Trunk Muscle Activity, Perceived Exertion, and Task Performance	Madinei, S.	2020	United States	The purpose of this exploratory study was to evaluate two passive BSEs that use different design approaches to unload the lower back.	Non-randomised experimental study	N/A	N/A	Boeing Company	N/A	local university and community	no current or recent (past 12 months) musculoskeletal injuries or disorders	N/A	Voluntary	18 (9 F, 9 M)	N/A	A precision manual assembly task was designed to simulate industrial assembly work, which involved performing assembly on a “grooved pegboard.” Participants were required to pick up pegs with one hand and to insert them with the other hand, filling out two columns with five grooved holes each, and were instructed to do so “as quickly as possible.”	26 different experimental conditions (i.e., different pegboard locations), under two broad work scenarios, namely “unsupported” versus “supported”, four different levels of working height: waist, knee, ankle, and below- floor levels, with and without exoskeleton	BackX, Laevo	passive back-support exoskeleton/exosuit	While use of both BSEs reduced TEML, TEMR, and TTM in many of the task conditions, larger reductions were typically observed when using the BackX. Using the Laevo significantly increased TEML, TEMR, and TTM activities in two different con-ditions, with respective increases up to 44%, 64%, and 32% compared to no BSE. The significant Intervention × Gender interaction effect indicated that females, …	Using the BackX yielded significantly higher RPE scores for males (by 75%), while comparable RPEs were found for females across Interventions. The results obtained suggest that using these BSEs had minimal effects on task performance, but both demonstrated potential benefits in terms of reducing low-back muscle activity. However, such benefits appeared to be substantially task dependent and to de…	the sample included only young participants (20, 40 years), so caution should be taken in generalizing our results for older workers; participants were familiarized with each BSE for each work task condition but remains unclear duration of training needed for users to fully benefit from BSE use; focused only on the short-term effects of different BSEs, unclear regarding the extent to which the BS…	Future research can focus on actual work environments, with presence of suboptimal working conditions such as uneven working surfaces. Future research is recommended to better characterize task specificity and to assess the generalizability of different BSE design approaches in terms of physical demands and task performance.
222	Alabdulkarim 2019	Effects of exoskeleton design and precision requirements on physical demands and quality in a simulated overhead drilling task.	Consensus	https://doi.org/10.1016/j.apergo.2019.05.014	Effects of exoskeleton design and precision requirements on physical demands and quality in a simulated overhead drilling task	Alabdulkarim, S.	2019	United States	examine the influence of exoskeleton design on physical demands and quality	Non-randomised experimental study	N/A	N/A	N/A	no conflict reported	university and local community	no current/recent musculoskeletal problems, normal or corrected-to-normal vision, right-handed (one left-handed male)	N/A	Voluntary	12 (5 F, 7 M)	N/A	overhead repetitive drilling, 2min intervals	4 exos: control (no exo), Arm, Shl, Full * 3 precision (12 total)	Exovest, EksoWorks, FORTIS	passive	# of errors: affected by Exo and Precision, Full + Arm increased errors, inc. precision had higher errors; RPE: sig. influenced by Exo, Shl reduced RPE, Full and Arm increased RPE in LB and thigh, higher RPE in males for the legs and feet (Full); sEMG: Shl reduced total peak and mean activations, peak activations differed between Exo conditions, all median activations were affected by Exo, all st…	Full & Arm exo increased low back demands and decreased task performance, Full increased RPE of lower extremities, Shl reduced quality at highest precision but reduced overall muscle activation and perceived demands of upper extremity	external validity is unknown, single simulated task (not a real working environment) over a short duration, one exoskeleton from 3 different designs, gender effects = underpowered, not experienced workers	simultaneously consider physical demands and task performance under diverse and realistic conditions
160	Gruevski 2020	A Pilot Investigation of the Influence of a Passive Military Exoskeleton on the Performance of Lab-Simulated Operational Tasks.	Consensus	10.1080/24725838.2021.1912852	A Pilot Investigation of the Influence of a Passive Military Exoskeleton on the Performance of Lab-Simulated Operational Tasks	Gruevski, K.M.	2020	Canada	The aim of the present study was thus to explore how a customized passive exoskeleton influences obstacle completion time and user acceptability during Can-LEAP before and after a 5-km march, and with or without the exoskeleton.	Non-randomised experimental study	N/A	N/A	Department of National Defence (DND) Canada under PSPC contract: W77719-205479	An author of this work is an employee of the manufacturer of the exoskeleton used in this study and may derive a benefit from being associated with this publication.	Canadian infantry regular force unit	Participants had a minimum of 22 months of service, a minimum of 100 days wearing body armour, and no musculoskeletal disorders or mobility impairments; participants were required to meet a minimum physical fitness requirement (FORCE Evaluation) within the previous 12 months.	N/A	Voluntary	2 M	Soldiers	Can-LEAP obstacle course (with marksmanship, lifting and jumping tasks), 1-hour, 5km march on a treadmill	Participants completed each experimental condition while wearing Full Fighting Order (FFO). Condition 1: participants wore the exoskeleton during Can-LEAP (total carried mass: 23 kg) and the march (total carried mass: 33 kg). Condition 2: Participants did not wear the exoskeleton during Can-LEAP (total carried mass: 23 kg), but wore the exoskeleton during the march (total carried mass: 33 kg) Con…	customized prototype of theUPRISE Gen 3.0 passive exoskeleton	Passive	completion time: the longest time to complete Can-LEAP during condition 1 (exo on + exo on) and the least time to complete condition 4 (exo off - LEAP + exo on - march), post-march Can-LEAP performance took a mean of 6.1 s longer than the pre-march performance, greatest differences in time to complete an obstacle across conditions were found during the “Hatch and Tunnel” and the “Stairs and Ladde…	the UPRISE exoskeleton did not increase completion time of obstacles requiring running or carrying while walking. In contrast, obstacles requiring navigation through confined spaces, required increased completion time while wearing the exoskeleton. Wearing the exoskeleton during the marching task did not improve Can-LEAP performance post-march. While wearing the exoskeleton, completion time incre…	Data from only two soldiers are presented; Laboratory setting, different terrains and environments may affect exoskeleton usability; due to technical issues, three split times were not recorded for two obstacles, acceptability ratings were collected following Can-LEAP	Future investigations would benefit from acceptability ratings collected following each task across equipment conditions, to isolate the acceptability of assistive devices during specific military tasks. Future work would benefit from a larger study population
13	Bequette 2020	Physical and Cognitive Load Effects Due to a Powered Lower-Body Exoskeleton.	Consensus	DOI:10.1177/0018720820907450	Physical and Cognitive Load Effects Due to a Powered Lower-Body Exoskeleton	Bequette, B.	2020	United States	The aim of this study is to determine the effects of a powered exoskeleton on measures of physical and cognitive performance.	Non-randomised experimental study	N/A	N/A	Draper Fellowship	N/A	Military	Subjects (1) were between ages 18 and 39, (2) were not pregnant, (3) had not had any lower- body injuries within the previous 6 months, and (4) were active duty military or a Reserve Officer Training Corps (ROTC) unit that trained weekly. Subjects all had at least 2 weeks experience conducting a dismounted patrol, ruck marching, and using the radio.	N/A	Voluntary	12 M	Dismounted US warfighters	Obstacle course with priorities (1) identifying and responding to lighted targets, (2) answering radio calls accurately and succinctly, and (3) following the confederate researcher at a specified distance	exo off (OFF), exo on and powered (PWR), exo on and unpowered (UNP)	Lower-extremity exoskeleton, off-the-shelf, weighed 10 kg (22 lbs), and actuated at the knee.	Active	Visual task: differences between subjects and a high level of both inter-subject and intra-subject variability for visual reaction time, no significant correlation between the median visual reaction time for the OFF condition and the height, weight, or age of the subject. Subjects typically had the fastest reaction time with OFF compared to PWR in cases where the measures were significantly diffe…	Overall, these data support that the effect of the exoskeleton on visual task performance depends on the user of the exoskeleton and should not be generalized for all subjects. The data did not support a relationship between the visual task performance measures and height, weight, or age of the subjects. Mixed support that the audio cognitive task was affected by the exoskeleton condition, lower …	didn't examine subject-specific behaviors, subjects were likely still learning how to use the exoskeleton, tuned parameters were fixed, no baseline sensorimotor control assessments, did not measure agility, additional condition orders are required to understand the results	Future studies should consider alternate measures, such as baseline sen- sorimotor control assessments, to examine if there are predictors of performance degradation during early exoskeleton adaptation agility can be studied in future studies Future work will examine the IMU data taken from this study to examine how gait parameters changed when using the exoskeleton.
9	Maurice 2020	Objective and Subjective Effects of a Passive Exoskeleton on Overhead Work.	Consensus	10.1109/TNSRE.2019.2945368	Objective and Subjective Effects of a Passive Exoskeleton on Overhead Work	Maurice, P.	2020	Other: Slovenia	This work focuses on the assessment of the benefit pro-vided by PAEXO, a novel passive exoskeleton for overheadwork, which has never been quantitatively evaluated.	Non-randomised experimental study	N/A	N/A	European Union’s H2020 Research and Innovation Programme under Grant 731540	N/A	College students	no or limited industrial experience and were not familiar with exoskeletons	N/A	Voluntary	12M	Students	Participants performed an overheadpointing task with a hand-held tool (power drill, weight:0.66 kg, tip diameter: 10 mm). The goal of the task was to move the pointing tool as fast as possible from a starting point to a target, and remain on the target during 2s.	All participants were instructed to manipulate the tool with their right hand, regardless of their handedness. All participants performed the taskboth wearing the exoskeleton (WE session), and withoutwearing it (NE session).	Paexo, upper-limb exoskeleton designed to maximize users' freedom of movement and comfort while providing a reasonable assistance.	passive upper-limb exoskeleton	Using the exoskeleton (WE) leads to a significant reduction in AD activation compared to the non-assisted condition (NE) The effect of the block number factor on the CoP velocity is significant in the non-assisted condition (p=.011), but not when using the exoskeleton. Both oxygen consumption and heart rate are significantly affected by the exoskeleton, With the exoskeleton, oxygen consumption is…	The effect of exoskeletal assistance in preventing work pace reduction over time is therefore more likely to be observed when the task is longer and/or more strenuous. Assessment of physical, physiological, and psychological aspects all suggest that PAEXO is a promising solution to reduce shoulder WMSDs among overhead workers. Wearing PAEXO does not degrade task performance, though it does modify…	participants were college students and not real end-users of the system. Even though participants were instructed to move as fast as possible, the temporal pressure was not the same as what workers on assembly lines are exposed to. Answers to the acceptance questionnaire are likely audience-dependent. Ignored peripheral movements that are still needed in factory work.	a field study with factory workers; monitor additional muscles to assess side effects more extensively, movements as well as other peripheral movements like bending or walking will be tested to ensure that the exoskeleton is not a hindrance
